# Supplementary material for: Membraneless organelles-based integrative analysis constructs an immune-related prognostic signature and identifies NRG1 as a novel methylation biomarker in colorectal cancer
Source: Front Immunol. 2025 Oct 20;16:1678096. doi: 10.3389/fimmu.2025.1678096 (PMC12580304; doi:10.3389/fimmu.2025.1678096)
Supplement: Supplementary file 2 [file Table1.xlsx]

## Sheet: Supplementary Table 1
Table S1. Cohorts mainly used in this study.
Cohort	Disease	type	Treatment	Number of samples	Application
TCGA-COADREAD	colorectal cancer	Bulk RNA-seq	Immunotherapy	647	Immunotherapy, NRG1 expression
GSE39582	colorectal cancer	Bulk RNA-seq	routine treatment	514	MPRS survival analysis
EMTAB8107	colorectal cancer	ScRNA - seq	routine treatment	49	Single cell analysis
GSE_108989	colorectal cancer	ScRNA - seq	routine treatment	12	Single cell analysis
GSE_136394	colorectal cancer	ScRNA - seq	Immunotherapy	32	Single cell analysis
GSE _139555	pan-cancer	ScRNA - seq	routine treatment	32	Single cell analysis
GSE_146771_10X	colorectal cancer	ScRNA - seq	Immunotherapy	10	Single cell analysis
GSE_146771_Smartseq2	colorectal cancer	ScRNA - seq	Immunotherapy	10	Single cell analysis
GSE_166555	colorectal cancer	ScRNA - seq	routine treatment	25	Single cell analysis
GSE_179784	colorectal cancer	ScRNA - seq	Immunotherapy	6	Single cell analysis
GSE_78220	melanomas	Bulk RNA-seq	Immunotherapy	28	Immunotherapy
IMvigor210	urothelial carcinoma	Bulk RNA-seq	Immunotherapy	429	Immunotherapy
GPL96_CRC	colorectal cancer	Bulk RNA-seq	routine treatment	1239	NRG1 expression
GPL570_CRC	colorectal cancer	Bulk RNA-seq	routine treatment	4172	NRG1 expression
TCPA_COAD	colorectal cancer	Reverse phase protein array	routine treatment	362	NRG1-related proteins
GSE_71187	colorectal cancer	Bulk RNA-seq	routine treatment	189	NRG1 survival analysis
GSE_103479	colorectal cancer	Bulk RNA-seq	routine treatment	156	NRG1 survival analysis
GSE_106584	colorectal cancer	Bulk RNA-seq	routine treatment	156	NRG1 survival analysis

## Sheet: Supplementary Table 2
Table S2. Primers for RT-qPCR
Oligo name	Oligo sequence (5’-3’)
DMPK-F	CACTGCTGAGCAAGTTTGG
DMPK-R	GTTTGATGTCCCTGTGCAC
NRG1-F	GATACTTGTGCAAGTGCCC
NRG1-R	CTTCTGGTACAGCTCCTCC
ATP2A1-F	ATGCATTTCCTTCGTGCTG
ATP2A1-R	TCAAGAGGATGACAAAGGGT
TIMP1-F	CAAGATGACCAAGATGTATAAAGGG
TIMP1-R	GTATCCGCAGACACTCTCC
CDC25C-F	GCATGGACAAGAATAACTCCT
CDC25C-R	GTCATGATTCATCCCAGCT

## Sheet: Supplementary Table 3
Table S3 Details for samples of immunohistochemical staining images
Patient	Gender	Age	Tumor	TNM Stage
1	Female	56	Sigmoid tumor；	T4aN0M0 ⅠB
2	Male	67	Rectal tumor	T4aN0M0 ⅠB
3	Male	53	Rectal tumor	T4aN0M0 ⅡB
4	Male	59	Rectal tumor	T4aN1bM0 ⅢB
5	Female	50	Gastric tumor	T3N0M0 ⅡA
6	Male	58	Gastric tumor
7	Female	74	Right colon cancer	T4aN0M0 ⅢB

## Sheet: Supplementary Table 4
Table S4. Details for web tools and R packages
‘R’ package	version	function	access route/parameters	doi
plyr	1.8.9	wilcox.test()	paired = T;The other arguments/parameters are default values.	10.32614/CRAN.package.plyr
ggplot2	3.5.1	ggplot()	The details were available in:https://github.com/m78yh/DLX4_code	10.32614/CRAN.package.ggplot2
maftools	2.6	oncoplot()	top = 30; The other arguments/parameters are default values.	10.1101/gr.239244.118
IOBR	/	deconvo_ tme()	eset = expr; method = "mcpcounter","epic","xcell","cibersoft","ips","quantiseq","estimate","timer"; The other arguments/parameters are default values.	10.3389/fimmu.2021.687975
Seurat	5.1.0	NormalizeData();	normalization.method = "LogNormalize", scale.factor = 10000;	10.1038/nbt.3192
		FindVariableFeatures();	selection.method = "vst", nfeatures = 2000;
		JackStraw();	num.replicate = 100;
		ScoreJackStraw();FindNeighbors();	dims = 1:20;
		RunTSNE()	resolution = 0.8
CellChat	/	createCellChat();	group.by = "celltype";	10.1038/s41467-021-21246-9
		subsetData();	The other arguments/parameters are default values.
		identifyOverExpressedGenes();
		identifyOverExpressedInteractions();
		projectData();
		computeCommunProb();
		ilterCommunication();
		subsetCommunication()
Cottrazm	/	FindDiffGenes();DiffVolcanoplot();DeconPieplot;DeconBarplot()	The arguments/parameters are default values	10.1038/s41467-023-36560-7
clusterProfiler	4	GSEA()	geneList = symbol.fc, TERM2GENE = GeneList, verbose = F,minGSSize = 2, maxGSSize = 500, nPerm = 10000,	10.1016/j.xinn.2021.100141
			pvalueCutoff = 1
pRRophetic	/	pRRopheticPredict()	drug = "Bortezomib".etc;tissueType = "allSolidTumors";selection = 1;	10.1371/journal.pone.0107468
‘Wesb’ tool	URL	function	access route/parameters	doi
TNMplot	tnmplot.com	Expression	data="RNA-seq", tissue="CRC"	10.3390/ijms22052622
KM-Plotter	kmplot.com	Survival	data="gene chip", disease="colon cancer"	10.1016/j.xinn.2024.100625
BEST	rookieutopia.com	Survival	disease="colorectal cancer", survival="OS"	10.1186/s40537-023-00844-y
cBioportal	cbioportal.org	genomic alteration	studies="bowel", gene="DLX4"	10.1158/2159-8290.CD-12-0095
SMART	bioinfo-zs.com	methylation	DIY="methylation box plot"	10.1186/s13072-019-0316-3
IMPACT	brimpact.cn	immunogenicity	analysis="immunogenicity", dataset="TCGA"	10.1002/ctm2.1354
TIDE	tide.dfci.harvard.edu	ICB response	response prediction="TCGA", gene="DLX4"	10.1038/s41591-018-0136-1
LinkedOmics	linkedomics.org	Proteomics	cohort="CPTAC", statistics="spearman"	10.1093/nar/gkx1090
Metascape	metascape.org	Enrichment	type="express analysis"	10.1038/s41467-019-09234-6
CistromeDB	cistrome.org	Transcription factor	id="GSM1208725", tool="putative targets"	10.1093/nar/gky1094
FuzzDrop	fuzdrop.bio.unipd.it	LLPS possibility	protein="DLX4"	10.1093/nar/gkac386

## Sheet: Supplementary Table 5
Table S5. Statistics for differential expression analysis
Gene symbol	gene_id	gene_biotype	baseMean	log2FoldChange	lfcSE	stat	pvalue	padj	abs
TOP2A	ENSG00000131747	protein_coding	5647.74	1.37601	0.103986	13.2326	5.68784e-40	1.69193e-38	1.37601
MEOX2	ENSG00000106511	protein_coding	46.9823	-1.3543	0.279291	-4.84908	1.24036e-06	3.94143e-06	1.3543
CENPW	ENSG00000203760	protein_coding	730.777	1.10878	0.107195	10.3436	4.4759e-25	5.93464e-24	1.10878
CDKN2A	ENSG00000147889	protein_coding	337.145	2.98334	0.235989	12.6419	1.24041e-36	3.10599e-35	2.98334
GNL3	ENSG00000163938	protein_coding	3828.32	1.07986	0.0720493	14.9878	8.81751e-51	4.71302e-49	1.07986
HSPB7	ENSG00000173641	protein_coding	287.022	-2.67476	0.261115	-10.2436	1.26431e-24	1.63303e-23	2.67476
MATR3	ENSG00000280987	protein_coding	81.5784	1.11576	0.12794	8.72091	2.75964e-18	2.38114e-17	1.11576
EPHA6	ENSG00000080224	protein_coding	8.79104	-4.27448	0.371202	-11.5152	1.10577e-30	2.00795e-29	4.27448
CDCA2	ENSG00000184661	protein_coding	377.334	1.05785	0.126866	8.33832	7.53546e-17	5.8514e-16	1.05785
NCAPD3	ENSG00000151503	protein_coding	1707.15	1.0234	0.0731992	13.981	2.03667e-44	7.71487e-43	1.0234
ATP2A1	ENSG00000196296	protein_coding	56.9608	1.30408	0.162	8.04986	8.28864e-16	5.94044e-15	1.30408
SPTBN2	ENSG00000173898	protein_coding	1337.67	3.06515	0.124446	24.6303	5.98651e-134	6.65565e-131	3.06515
ATP8B1	ENSG00000081923	protein_coding	6479.04	-1.69073	0.098989	-17.08	2.09079e-65	2.17751e-63	1.69073
PRMT3	ENSG00000185238	protein_coding	896.006	1.22197	0.0840401	14.5404	6.72333e-48	3.0729e-46	1.22197
RPS6KA5	ENSG00000100784	protein_coding	455.916	-1.11137	0.122652	-9.06115	1.29085e-19	1.21544e-18	1.11137
MYO1D	ENSG00000176658	protein_coding	14380.3	-1.10564	0.0922992	-11.9788	4.58715e-33	9.53249e-32	1.10564
SNAI1	ENSG00000124216	protein_coding	227.614	1.74857	0.126571	13.815	2.07081e-43	7.40875e-42	1.74857
TIMP1	ENSG00000102265	protein_coding	10125.6	2.00418	0.123497	16.2286	3.16429e-59	2.54006e-57	2.00418
CRYAB	ENSG00000109846	protein_coding	480.749	-2.45708	0.18689	-13.1472	1.76621e-39	5.12363e-38	2.45708
TPM2	ENSG00000198467	protein_coding	6451.95	-2.70285	0.176236	-15.3365	4.36131e-53	2.61391e-51	2.70285
H1-5	ENSG00000184357	protein_coding	34.2528	3.9492	0.37898	10.4206	1.99651e-25	2.69215e-24	3.9492
MYL9	ENSG00000101335	protein_coding	10228.2	-3.30779	0.190685	-17.3469	2.08278e-67	2.42469e-65	3.30779
GSTM2	ENSG00000213366	protein_coding	146.193	-1.54005	0.1314	-11.7204	1.00247e-31	1.9383e-30	1.54005
TMOD1	ENSG00000136842	protein_coding	78.0477	-2.9402	0.213521	-13.77	3.85967e-43	1.36117e-41	2.9402
EPHB2	ENSG00000133216	protein_coding	9338.53	1.05339	0.12384	8.5061	1.79883e-17	1.46005e-16	1.05339
CDC25C	ENSG00000158402	protein_coding	334.642	1.19352	0.0927136	12.8731	6.37572e-38	1.70907e-36	1.19352
TTK	ENSG00000112742	protein_coding	730.386	1.23787	0.103003	12.0178	2.86483e-33	6.00953e-32	1.23787
RANBP1	ENSG00000099901	protein_coding	3422.11	1.0678	0.0778858	13.7098	8.86801e-43	3.06664e-41	1.0678
TNNT2	ENSG00000118194	protein_coding	39.0455	2.38217	0.231455	10.2922	7.64487e-25	1.00169e-23	2.38217
TUB	ENSG00000166402	protein_coding	75.202	-1.90081	0.193925	-9.80175	1.10657e-22	1.26083e-21	1.90081
KPNA2	ENSG00000182481	protein_coding	4495.91	1.1757	0.0811684	14.4847	1.51363e-47	6.73802e-46	1.1757
CENPE	ENSG00000138778	protein_coding	609.293	1.30815	0.126326	10.3554	3.95618e-25	5.26437e-24	1.30815
NRG1	ENSG00000157168	protein_coding	98.6339	-1.42444	0.206663	-6.89259	5.47852e-12	2.93042e-11	1.42444
DMPK	ENSG00000104936	protein_coding	1018.16	-1.37414	0.122387	-11.2278	2.97654e-29	4.98568e-28	1.37414
TRAP1	ENSG00000126602	protein_coding	4437.81	1.311	0.0895237	14.6441	1.46829e-48	6.96865e-47	1.311
BAMBI	ENSG00000095739	protein_coding	764.746	1.71309	0.204929	8.35945	6.30097e-17	4.92461e-16	1.71309
SLMAP	ENSG00000163681	protein_coding	2337.07	-1.27464	0.0907756	-14.0417	8.66389e-45	3.33297e-43	1.27464
ACOX1	ENSG00000161533	protein_coding	3910.8	-1.51123	0.083302	-18.1415	1.49827e-73	2.31353e-71	1.51123
PGM5	ENSG00000154330	protein_coding	744.17	-3.62129	0.236116	-15.3369	4.33519e-53	2.60176e-51	3.62129
TRIP6	ENSG00000087077	protein_coding	2490.03	1.15346	0.156142	7.38721	1.49945e-13	9.06004e-13	1.15346
POU2AF1	ENSG00000110777	protein_coding	377.666	-1.96473	0.235286	-8.3504	6.80296e-17	5.2974e-16	1.96473
SPOCD1	ENSG00000134668	protein_coding	95.1114	2.17748	0.171189	12.7198	4.59287e-37	1.18063e-35	2.17748
KNDC1	ENSG00000171798	protein_coding	44.8359	1.14199	0.244065	4.67904	2.88224e-06	8.80148e-06	1.14199
GRINA	ENSG00000178719	protein_coding	8428.39	1.46074	0.115856	12.6082	1.90219e-36	4.70219e-35	1.46074
AHNAK2	ENSG00000185567	protein_coding	1255.25	-1.19124	0.223081	-5.33994	9.29778e-08	3.3437e-07	1.19124
DNAH10	ENSG00000197653	protein_coding	57.5325	1.30723	0.191781	6.81625	9.34479e-12	4.89831e-11	1.30723
AQP11	ENSG00000178301	protein_coding	130.014	-1.14844	0.108485	-10.5862	3.45334e-26	4.85531e-25	1.14844
KREMEN2	ENSG00000131650	protein_coding	82.5299	2.2498	0.19459	11.5617	6.4394e-31	1.18089e-29	2.2498
CHD5	ENSG00000116254	protein_coding	22.8025	-1.20361	0.203139	-5.92504	3.12215e-09	1.30285e-08	1.20361
PTPRU	ENSG00000060656	protein_coding	627.709	1.69634	0.222631	7.61951	2.54632e-14	1.63331e-13	1.69634
MSI2	ENSG00000153944	protein_coding	3264.3	1.04093	0.088184	11.804	3.7201e-32	7.36254e-31	1.04093
CCDC136	ENSG00000128596	protein_coding	84.2136	-1.55891	0.183945	-8.47487	2.35334e-17	1.89319e-16	1.55891
TIGD1	ENSG00000221944	protein_coding	178.3	1.47999	0.106435	13.9051	5.89789e-44	2.16944e-42	1.47999
POP1	ENSG00000104356	protein_coding	535.879	1.44272	0.0907917	15.8905	7.37521e-57	5.27304e-55	1.44272
KIF2C	ENSG00000142945	protein_coding	1293.35	1.4264	0.0895215	15.9336	3.70261e-57	2.68611e-55	1.4264
H2AC14	ENSG00000276368	protein_coding	9.17991	2.99179	0.40795	7.33371	2.2386e-13	1.33306e-12	2.99179
ZNF692	ENSG00000171163	protein_coding	826.681	1.62331	0.0998025	16.2653	1.74109e-59	1.42593e-57	1.62331
GNB1L	ENSG00000185838	protein_coding	381.249	1.54676	0.123782	12.4958	7.86976e-36	1.88362e-34	1.54676
RACGAP1	ENSG00000161800	protein_coding	2236.83	1.05467	0.0755455	13.9607	2.70706e-44	1.01506e-42	1.05467
SPTBN4	ENSG00000160460	protein_coding	27.9973	-1.30592	0.226759	-5.75907	8.458e-09	3.38861e-08	1.30592
DSN1	ENSG00000149636	protein_coding	1108.92	1.20889	0.0866137	13.9573	2.83903e-44	1.06007e-42	1.20889
ANKZF1	ENSG00000163516	protein_coding	1538.77	1.01042	0.0674753	14.9746	1.07607e-50	5.73527e-49	1.01042
PDLIM7	ENSG00000196923	protein_coding	1967.16	-1.03094	0.140393	-7.34329	2.08408e-13	1.24521e-12	1.03094
ASF1B	ENSG00000105011	protein_coding	1656.49	1.04083	0.096273	10.8112	3.04515e-27	4.53367e-26	1.04083
DTL	ENSG00000143476	protein_coding	804.237	1.26722	0.0951649	13.316	1.8689e-40	5.6577e-39	1.26722
GNG12	ENSG00000172380	protein_coding	4924.99	-1.11727	0.0907776	-12.3078	8.22519e-35	1.86434e-33	1.11727
RSPH14	ENSG00000100218	protein_coding	21.9009	1.59929	0.182264	8.77454	1.71602e-18	1.50075e-17	1.59929
RIMS3	ENSG00000117016	protein_coding	258.186	-1.42478	0.176353	-8.07912	6.52373e-16	4.71658e-15	1.42478
KCNJ14	ENSG00000182324	protein_coding	88.7022	1.9997	0.124119	16.1111	2.13033e-58	1.65626e-56	1.9997
PPIL1	ENSG00000137168	protein_coding	1424.28	1.06518	0.0906304	11.753	6.81185e-32	1.33039e-30	1.06518

## Sheet: Supplementary Table 6
Table S6. Statistics for cox regression analysis
Gene symbol	gene_id	gene_biotype	HR	CI	p.Cox
TOP2A	ENSG00000131747	protein_coding	0.620	0.436-0.882	0.00791504
MEOX2	ENSG00000106511	protein_coding	1.456	1.027-2.066	0.035033
CENPW	ENSG00000203760	protein_coding	0.676	0.477-0.958	0.0278163
CDKN2A	ENSG00000147889	protein_coding	1.582	1.115-2.245	0.0101119
GNL3	ENSG00000163938	protein_coding	0.634	0.446-0.899	0.0106239
HSPB7	ENSG00000173641	protein_coding	1.520	1.070-2.160	0.0193708
MATR3	ENSG00000280987	protein_coding	0.875	0.619-1.238	0.451399
EPHA6	ENSG00000080224	protein_coding	1.601	1.124-2.278	0.00903888
CDCA2	ENSG00000184661	protein_coding	0.679	0.478-0.964	0.0303751
NCAPD3	ENSG00000151503	protein_coding	0.639	0.449-0.909	0.0127358
ATP2A1	ENSG00000196296	protein_coding	1.726	1.211-2.461	0.00254602
SPTBN2	ENSG00000173898	protein_coding	1.475	1.039-2.092	0.0294916
ATP8B1	ENSG00000081923	protein_coding	0.615	0.433-0.875	0.00684333
PRMT3	ENSG00000185238	protein_coding	0.697	0.492-0.986	0.0413952
RPS6KA5	ENSG00000100784	protein_coding	0.654	0.461-0.928	0.017494
MYO1D	ENSG00000176658	protein_coding	0.678	0.476-0.965	0.0309978
SNAI1	ENSG00000124216	protein_coding	1.659	1.165-2.362	0.00495387
TIMP1	ENSG00000102265	protein_coding	1.489	1.049-2.113	0.0257917
CRYAB	ENSG00000109846	protein_coding	1.642	1.152-2.340	0.0061156
TPM2	ENSG00000198467	protein_coding	1.577	1.108-2.245	0.0114991
H1-5	ENSG00000184357	protein_coding	0.704	0.497-0.997	0.0478635
MYL9	ENSG00000101335	protein_coding	1.486	1.048-2.109	0.0264244
GSTM2	ENSG00000213366	protein_coding	1.539	1.085-2.183	0.0156074
TMOD1	ENSG00000136842	protein_coding	1.446	1.018-2.053	0.0392177
EPHB2	ENSG00000133216	protein_coding	0.628	0.440-0.897	0.0104937
CDC25C	ENSG00000158402	protein_coding	0.618	0.434-0.879	0.00751724
TTK	ENSG00000112742	protein_coding	0.663	0.467-0.941	0.0212566
RANBP1	ENSG00000099901	protein_coding	0.653	0.459-0.928	0.0174958
TNNT2	ENSG00000118194	protein_coding	1.692	1.180-2.426	0.00424781
TUB	ENSG00000166402	protein_coding	1.443	1.015-2.051	0.0408412
KPNA2	ENSG00000182481	protein_coding	0.529	0.370-0.756	0.000482761
CENPE	ENSG00000138778	protein_coding	0.648	0.456-0.919	0.0150421
NRG1	ENSG00000157168	protein_coding	0.690	0.483-0.985	0.0412718
DMPK	ENSG00000104936	protein_coding	1.451	1.025-2.055	0.0359046
TRAP1	ENSG00000126602	protein_coding	0.691	0.486-0.982	0.0394915
BAMBI	ENSG00000095739	protein_coding	1.502	1.059-2.130	0.0225133
SLMAP	ENSG00000163681	protein_coding	0.688	0.485-0.975	0.0357603
ACOX1	ENSG00000161533	protein_coding	0.655	0.460-0.931	0.018324
PGM5	ENSG00000154330	protein_coding	1.740	1.218-2.485	0.00234439
TRIP6	ENSG00000087077	protein_coding	1.555	1.092-2.214	0.0142927
POU2AF1	ENSG00000110777	protein_coding	0.621	0.432-0.891	0.00969746
SPOCD1	ENSG00000134668	protein_coding	1.575	1.109-2.238	0.0112209
KNDC1	ENSG00000171798	protein_coding	1.536	1.083-2.180	0.0162231
GRINA	ENSG00000178719	protein_coding	1.460	1.030-2.068	0.0333785
AHNAK2	ENSG00000185567	protein_coding	1.515	1.066-2.152	0.0204046
DNAH10	ENSG00000197653	protein_coding	1.458	1.027-2.069	0.0347695
AQP11	ENSG00000178301	protein_coding	0.694	0.489-0.986	0.0412608
KREMEN2	ENSG00000131650	protein_coding	1.504	1.061-2.131	0.0219018
CHD5	ENSG00000116254	protein_coding	1.419	1.001-2.011	0.049356
PTPRU	ENSG00000060656	protein_coding	1.555	1.094-2.211	0.0138822
MSI2	ENSG00000153944	protein_coding	0.700	0.493-0.992	0.0451636
CCDC136	ENSG00000128596	protein_coding	1.624	1.142-2.309	0.00700594
TIGD1	ENSG00000221944	protein_coding	1.439	1.009-2.051	0.0444839
POP1	ENSG00000104356	protein_coding	0.642	0.451-0.914	0.0139559
KIF2C	ENSG00000142945	protein_coding	0.689	0.485-0.979	0.0377884
H2AC14	ENSG00000276368	protein_coding	0.683	0.481-0.970	0.0330603
ZNF692	ENSG00000171163	protein_coding	1.689	1.180-2.418	0.00417669
GNB1L	ENSG00000185838	protein_coding	1.572	1.109-2.230	0.0111466
RACGAP1	ENSG00000161800	protein_coding	0.684	0.482-0.971	0.0337814
SPTBN4	ENSG00000160460	protein_coding	1.574	1.109-2.234	0.0111487
DSN1	ENSG00000149636	protein_coding	0.703	0.495-0.997	0.0479864
ANKZF1	ENSG00000163516	protein_coding	1.647	1.154-2.351	0.00600763
PDLIM7	ENSG00000196923	protein_coding	1.511	1.065-2.142	0.0205558
ASF1B	ENSG00000105011	protein_coding	0.681	0.478-0.968	0.0323754
DTL	ENSG00000143476	protein_coding	0.680	0.480-0.964	0.0303586
GNG12	ENSG00000172380	protein_coding	0.614	0.428-0.880	0.008018
RSPH14	ENSG00000100218	protein_coding	0.640	0.450-0.909	0.0126728
RIMS3	ENSG00000117016	protein_coding	0.612	0.428-0.875	0.00705451
KCNJ14	ENSG00000182324	protein_coding	1.745	1.224-2.488	0.00207782
PPIL1	ENSG00000137168	protein_coding	0.704	0.496-0.999	0.0492268

## Sheet: Supplementary Table 7
Table S7. Statistics for drug sensitivity correlation analysis
id	correlation_pearson	pvalue_pearson	padj_pearson	correlation_spearman	pvalue_spearman	padj_spearman
Nilotinib	-0.417803	5.42666e-26	3.77153e-24	-0.408957	7.15542e-25	4.97302e-23
AMG.706	-0.30541	4.96642e-14	1.51814e-12	-0.328006	5.9784e-16	2.26047e-14
PD.173074	-0.360919	2.40097e-19	1.11245e-17	-0.327626	6.50494e-16	2.26047e-14
GW.441756	0.304932	5.46094e-14	1.51814e-12	0.324852	9.04563e-16	2.51468e-14
PLX4720	-0.299169	1.77213e-13	3.07907e-12	-0.314155	1.20233e-14	2.7854e-13
Pazopanib	-0.303665	7.01518e-14	1.62518e-12	-0.298464	2.52244e-13	5.00885e-12
NU.7441	-0.296161	3.01622e-13	4.65838e-12	-0.276455	1.39237e-11	2.41925e-10
ABT.888	-0.300816	1.22645e-13	2.43538e-12	-0.270587	3.17952e-11	4.91059e-10
AZD6244	-0.273172	2.19597e-11	3.0524e-10	-0.259384	2.64499e-10	3.67653e-09
FTI.277	-0.219722	8.5607e-08	5.5657e-07	-0.25414	5.72532e-10	6.71682e-09
WO2009093972	-0.257217	3.01091e-10	3.80469e-09	-0.254059	5.79869e-10	6.71682e-09
JNJ.26854165	-0.256318	3.48683e-10	4.03891e-09	-0.247398	1.64723e-09	1.76127e-08
Sorafenib	0.218971	9.49401e-08	5.73769e-07	0.243056	3.20256e-09	3.17968e-08
Bryostatin.1	-0.242896	2.91486e-09	2.89404e-08	-0.241963	3.77817e-09	3.50111e-08
AP.24534	-0.231995	1.49435e-08	1.21572e-07	-0.241327	4.15837e-09	3.61258e-08
SL.0101.1	-0.254905	4.38583e-10	4.68947e-09	-0.239131	5.7788e-09	4.72502e-08
MS.275	0.219535	8.78386e-08	5.5657e-07	0.237237	7.65597e-09	5.91211e-08
Lenalidomide	-0.236003	8.27072e-09	7.6642e-08	-0.23214	1.61348e-08	1.18039e-07
LFM.A13	-0.22363	4.96384e-08	3.63144e-07	-0.226455	3.63292e-08	2.52488e-07
VX.702	-0.235395	9.05309e-09	7.86487e-08	-0.224535	4.75658e-08	3.14841e-07
X17.AAG	-0.195372	2.04422e-06	9.79817e-06	-0.219635	9.36154e-08	5.91479e-07
GSK269962A	-0.195564	1.9967e-06	9.79817e-06	-0.217052	1.32948e-07	8.03471e-07
CGP.60474	-0.218591	1.00035e-07	5.79367e-07	-0.213114	2.25131e-07	1.30389e-06
AZD.0530	-0.181648	1.15122e-05	5.16191e-05	-0.211621	3.15912e-07	1.75647e-06
ZM.447439	-0.231639	1.57431e-08	1.21572e-07	-0.206814	5.12393e-07	2.73933e-06
CCT007093	-0.188482	4.68597e-06	2.17117e-05	-0.204309	7.0579e-07	3.63351e-06
AKT.inhibitor.VIII	0.208008	4.13113e-07	2.26339e-06	0.197364	1.68011e-06	8.34055e-06
AZD.2281	-0.219515	8.80903e-08	5.5657e-07	-0.194093	2.50199e-06	1.19923e-05
Rapamycin	-0.20782	4.23367e-07	2.26339e-06	-0.191606	3.37177e-06	1.56225e-05
Nutlin.3a	-0.207942	4.78111e-07	2.46138e-06	-0.191239	3.95604e-06	1.77384e-05
Pyrimethamine	0.16501	6.34246e-05	0.000259295	0.185795	6.67181e-06	2.81025e-05
WH.4.023	-0.151912	0.000237713	0.000869528	-0.186044	6.60232e-06	2.81025e-05
Mitomycin.C	0.1216	0.00330161	0.00849859	0.184687	7.58084e-06	3.09923e-05
DMOG	-0.168928	4.20281e-05	0.000177028	-0.17646	1.91325e-05	7.59834e-05
Dasatinib	-0.138889	0.000822209	0.00256918	-0.169446	4.40395e-05	0.000170041
Epothilone.B	0.0864521	0.0370648	0.0715557	0.165839	5.95409e-05	0.000223681
KIN001.135	-0.176013	1.95027e-05	8.47148e-05	-0.162377	8.49634e-05	0.000310787
Bosutinib	-0.142887	0.000545341	0.00180482	-0.161087	9.6826e-05	0.000345098
GSK.650394	0.154112	0.000189799	0.000713028	0.158469	0.000125861	0.000437367
SB590885	-0.138163	0.00083175	0.00256918	-0.158019	0.0001316	0.000446157
AG.014699	-0.15936	0.000112952	0.000448582	-0.151404	0.000246485	0.000815747
Gemcitabine	0.104574	0.0115926	0.0264531	0.150531	0.000271991	0.000879225
Bexarotene	-0.146943	0.000375591	0.00130518	-0.149452	0.000301173	0.000930289
EHT.1864	-0.126765	0.00220373	0.00589075	-0.149581	0.00030112	0.000930289
CGP.082996	-0.156824	0.000149338	0.000576609	-0.149093	0.000319053	0.000964094
Shikonin	-0.088503	0.032785	0.0660451	-0.140796	0.000665742	0.0019689
CCT018159	-0.111614	0.00703297	0.0165692	-0.139242	0.000764178	0.00221293
BIBW2992	0.149967	0.000300359	0.00107051	0.137415	0.000944256	0.0026786
BMS.708163	0.134662	0.00112781	0.0031353	0.133655	0.00124017	0.0034213
OSI.906	-0.1157	0.00519616	0.0128976	-0.133513	0.0012553	0.0034213
PF.4708671	0.141508	0.000617687	0.00199671	0.132614	0.00135458	0.00362089
AZD7762	-0.114179	0.00582225	0.0141981	-0.12995	0.00169312	0.00444045
GNF.2	-0.104553	0.0116089	0.0264531	-0.126893	0.00217646	0.0055322
TW.37	-0.14297	0.000541241	0.00180482	-0.126822	0.002189	0.0055322
VX.680	0.120799	0.00354394	0.00895651	0.124992	0.00255925	0.00635242
IPA.3	-0.135041	0.00109159	0.00309655	-0.124007	0.00274528	0.00669463
ABT.263	0.136661	0.000948614	0.00280548	0.120778	0.00354009	0.00848401
CEP.701	-0.135119	0.00108427	0.00309655	-0.119672	0.00385699	0.00908681
Sunitinib	-0.137439	0.000886282	0.00267811	-0.118488	0.00422458	0.00978694
Camptothecin	0.0948801	0.0220679	0.0486896	0.115014	0.00549336	0.0125177
Cisplatin	0.0693826	0.094475	0.166228	0.112924	0.00641339	0.0143784
AS601245	-0.0674518	0.104033	0.178526	-0.11082	0.00747663	0.0164961
NSC.87877	0.112332	0.006673	0.0159922	0.109958	0.00795581	0.017279
JNK.Inhibitor.VIII	-0.125992	0.00232576	0.00609964	-0.108974	0.00853644	0.0182549
Paclitaxel	-0.0140684	0.734849	0.823742	-0.108423	0.00887819	0.0184189
S.Trityl.L.cysteine	-0.0609848	0.141713	0.234501	-0.108447	0.00886262	0.0184189
A.443654	-0.0854911	0.039228	0.0746944	-0.10522	0.0111144	0.0227191
Methotrexate	0.0588548	0.15654	0.253781	0.104054	0.0121185	0.0244127
Metformin	0.0683	0.0997439	0.173305	0.0989994	0.0169223	0.0336029
Bortezomib	0.0995274	0.0163115	0.0365694	0.0982533	0.0177725	0.0343108
Embelin	-0.0904589	0.029104	0.0618633	-0.0984113	0.0175583	0.0343108
RO.3306	-0.129248	0.00178124	0.00485475	-0.0971799	0.019061	0.0362942
BX.795	-0.0796688	0.0547434	0.100123	-0.0944745	0.0226763	0.0420267
GDC0941	-0.064412	0.120617	0.20446	-0.0944983	0.022642	0.0420267
MG.132	0.0892634	0.0313092	0.0639996	0.0908772	0.0283944	0.0519319
CMK	-0.0264931	0.523554	0.673834	-0.0895249	0.0308442	0.0556797
AUY922	-0.0192957	0.642257	0.756557	-0.0886833	0.0324585	0.0578426
Elesclomol	-0.0900001	0.0299339	0.0621018	-0.0876839	0.0344685	0.0606472
A.770041	-0.0483314	0.245178	0.374503	-0.0831132	0.0454393	0.0789508
AZ628	-0.0809255	0.052649	0.0975761	-0.0825152	0.0481781	0.082676
Cytarabine	0.063572	0.125546	0.210251	0.0816146	0.0490915	0.0832161
Roscovitine	0.0457278	0.270734	0.396127	0.0811135	0.0504824	0.0845428
Etoposide	0.0702663	0.090341	0.160992	0.0806316	0.0518911	0.0858675
AZD6482	-0.0500841	0.228057	0.352221	-0.0795538	0.0553055	0.0904408
SB.216763	0.0877992	0.0342036	0.0679185	0.0778316	0.0606048	0.0979542
Vinorelbine	0.0473778	0.253804	0.379342	0.0774816	0.0617745	0.0986973
Thapsigargin	-0.0373213	0.36879	0.52308	-0.0768734	0.0638517	0.100857
BMS.509744	0.0874446	0.0350952	0.0687075	0.0758808	0.0676013	0.10558
Lapatinib	0.0554705	0.182187	0.291081	0.0681991	0.100825	0.155718
JW.7.52.1	-0.0334348	0.420766	0.584864	-0.0668999	0.106888	0.163269
PF.02341066	-0.0457686	0.27072	0.396127	-0.064039	0.123086	0.185967
Doxorubicin	0.0304002	0.464177	0.626414	0.0630289	0.128788	0.192489
Vorinostat	0.0587367	0.157016	0.253781	0.0622694	0.133467	0.19736
Axitinib	-0.0903085	0.029374	0.0618633	-0.0611959	0.140303	0.203424
CHIR.99021	-0.0505126	0.223696	0.349369	-0.0611665	0.140494	0.203424
Erlotinib	0.0851584	0.0400015	0.0751379	0.058365	0.159618	0.228732
BI.D1870	0.0289702	0.485464	0.642662	0.0574196	0.166497	0.236154
KU.55933	-0.0934296	0.0241933	0.0525449	-0.0544324	0.189694	0.266338
Parthenolide	0.0156661	0.706061	0.804447	0.0537031	0.195702	0.272026
QS11	0.0309612	0.455968	0.621368	0.0526801	0.204362	0.281251
XMD8.85	0.0320583	0.440155	0.605758	0.051387	0.215703	0.293949
Docetaxel	-0.0756844	0.0680684	0.122877	-0.0509768	0.219465	0.296171
JNK.9L	1.49109e-05	0.999714	0.999714	-0.0487081	0.240622	0.321601
PAC.1	-0.0162285	0.696274	0.799852	-0.0475496	0.252411	0.334145
BMS.536924	0.000282189	0.994585	0.999714	-0.0466785	0.261214	0.342536
PD.0325901	0.00062582	0.988022	0.999714	0.0448286	0.281853	0.366145
Midostaurin	-0.00310001	0.940512	0.989026	-0.0430112	0.300162	0.386319
BI.2536	-0.00624253	0.880546	0.93432	-0.042522	0.305697	0.389834
Tipifarnib	0.0212875	0.608295	0.741693	0.0404484	0.329902	0.416876
Gefitinib	-0.0196135	0.636786	0.756523	-0.0355353	0.39205	0.490946
Imatinib	-0.0546036	0.188361	0.297524	-0.0339709	0.413239	0.512859
RDEA119	0.0121972	0.76904	0.848386	0.0329103	0.427981	0.526454
Z.LLNle.CHO	0.0246963	0.552454	0.698101	0.0304812	0.463258	0.56485
WZ.1.84	0.0291994	0.482395	0.642662	0.0291159	0.483536	0.584448
Temsirolimus	-0.000189506	0.99636	0.999714	0.0277056	0.504609	0.604661
CI.1040	-0.0336241	0.418138	0.584864	-0.0261324	0.529116	0.628608
ATRA	-0.01071	0.796541	0.871805	-0.0245667	0.554091	0.652701
BIRB.0796	-0.0208207	0.616183	0.743466	-0.0237639	0.567224	0.662556
X681640	-0.043787	0.291617	0.417884	0.021128	0.610885	0.707608
Cyclopamine	0.0131923	0.751004	0.835117	0.0201408	0.627951	0.715452
GDC.0449	0.0450271	0.278152	0.402742	0.0202027	0.626596	0.715452
Salubrinal	-0.0219287	0.597535	0.735021	0.0181624	0.661834	0.747926
NVP.TAE684	0.0477276	0.250312	0.378189	0.0172626	0.677622	0.759592
AZD8055	-0.000145578	0.997204	0.999714	-0.0157665	0.704183	0.783052
Bicalutamide	0.0102661	0.8048	0.873963	-0.0146397	0.724432	0.799069
NVP.BEZ235	0.0205695	0.620446	0.743466	0.0141377	0.733516	0.799069
Vinblastine	0.00279611	0.946335	0.989026	-0.01401	0.735834	0.799069
Obatoclax.Mesylate	-0.0149062	0.719704	0.813324	0.0136746	0.741929	0.799443
BMS.754807	-0.0223224	0.590971	0.733437	-0.0131429	0.751627	0.803663
AICAR	-0.00875122	0.833144	0.897729	0.0121055	0.770661	0.817724
MK.2206	-0.00668043	0.872236	0.932622	0.0113977	0.783727	0.825289
GW843682X	0.0275654	0.506881	0.664683	-0.0110007	0.791082	0.82677
PHA.665752	-0.0259804	0.531625	0.677943	-0.00803597	0.846559	0.878147
FH535	-0.000754953	0.9855	0.999714	-0.00532939	0.897885	0.924489
BAY.61.3606	-0.0269799	0.515951	0.670254	-0.00215135	0.958685	0.97268
PF.562271	-0.0228484	0.582253	0.729128	-0.00233296	0.955214	0.97268
PD.0332991	-0.0166836	0.687942	0.796866	-0.00134505	0.974162	0.981221
Bleomycin	-0.0189938	0.647757	0.756624	-0.000385045	0.992609	0.992609
